# Supplementary material for: Dysregulated alveolar epithelial cell progenitor function and identity in Hermansky-Pudlak syndrome
Source: JCI Insight. 2024 Dec 19;10(3):e183483. doi: 10.1172/jci.insight.183483 (PMC11948584; doi:10.1172/jci.insight.183483)
Supplement: Supporting data values [file jciinsight-10-183483-s038.xlsx]

## Sheet: Figure 1D
Alveolar epithelial type II cell percentages by genotype and age
WT 4 wks	HPS1 4 wks	HPS2 4 wks	HPS1/2 4 wks		WT 8 wks	HPS1 8 wks	HPS2 8 wks	HPS1/2 8 wks		WT 24 wks	HPS1 24 wks	HPS2 24 wks	HPS1/2 24 wks		WT 48 wks	HPS1 48 wks	HPS2 48 wks	HPS1/2 48 wks
15.4	14.9	13.1	12.7		12.7	11.6	10.2	8.2		13.1	10.5	12.7	9.6		11.8	9.5	8.2	7.9
12.5	14.3	12.7	14.6		14.8	12.7	13.1	8.7		13.7	12.7	8.8	6.9		11.9	9.8	11.2	7.6
13.7	14.6	16	14		14.2	13	13.7	10.7		13.1	9.4	7.2	8.5		11.9	10.4	7.8	7.2
13.5	14.4	16.3	12.1		13.7	12.8	13.3	14.3		13.3	11.2	8.4	5.6		10.4	9.3	8.4	9.6
						10.1		9.6							11.3
								10.5

## Sheet: Figure 2B
Weight as a percentage of baseline after influenza infection by genotype
Day	WT											HPS1											HPS2
0	100	100	100	100	100	100	100	100	100	100		100	100	100	100	100	100	100	100	100	100		100	100	100	100	100	100	100	100	100	100
1	100	100	106.7	100	100	105.3	95	100	100	111.1		100	100	100	106.3	100	100	100	100	90	95.2		100	100	108.3	107.1	94.4	100	95	100	95.5	94.4
2	94.4	100	93.3	93.8	100	100	100	95.2	100	111.1		100	100	93.8	106.3	100	100	105	100	100	95.2		106.7	105.9	116.7	100	94.4	105.6	100	100	100	94.4
3	94.4	100	93.3	87.5	100	94.7	95	90.5	100	111.1		100	100	93.8	106.3	100	100	105	100	100	95.2		106.7	100	116.7	107.1	94.4	105.6	100	94.7	100	94.4
4	94.4	100	100	87.5	100	100	95	95.2	100	111.1		100	100	93.8	106.3	100	100	105	100	100	95.2		106.7	105.9	125	107.1	100	111.1	100	94.7	100	94.4
5	88.9	100	100	87.5	100	100	95	100	100	116.7		100	105.9	100	106.3	100	100	105	100	100	95.2		106.7	105.9	125	107.1	100	111.1	100	94.7	104.5	94.4
6	88.9	100	100	87.5	100	94.7	95	95.2	100	111.1		100	100	93.8	100	100	90.5	105	100	95	85.7		100	100	116.7	107.1	94.4	105.6	100	94.7	100	94.4
7	83.3	100	93.3	87.5	100	94.7	90	95.2	89.5	100		94.1	94.1	87.5	87.5	94.1	85.7	90	91.3	90	76.2		93.3	100	116.7	100	94.4	105.6	100	94.7	95.5	88.9
8	77.8	100	93.3	81.3	93.3	84.2	85	90.5	84.2	94.4		88.2	82.4	87.5	87.5	88.2	81	90	91.3	85	71.4		86.7	94.1	108.3	92.9	88.9	100	95	94.7	95.5	83.3
9	72.2	100	93.3	81.3	93.3	84.2	90	85.7	84.2	88.9		88.2	88.2	87.5	87.5	94.1	85.7	85	95.7	95	71.4		80	88.2	100	92.9	94.4	94.4	95	94.7	100	88.9
10	66.7	106.7	100	81.3	93.3	84.2	90	85.7	94.7	94.4		94.1	94.1	100	93.8	100	85.7	85	100	100	66.7		80	94.1	100	92.9	94.4	94.4	100	100	104.5	94.4
11	72.2	106.7	100	87.5	100	94.7	95	90.5	100	105.6		100	94.1	100	93.8	100	90.5	85	100	100	66.7		80	100	108.3	100	100	100	105	100	104.5	100
12	77.8	113.3	100	93.8	106.7	105.3	100	95.2	105.3	111.1		105.9	100	100	100	105.9	95.2	90	104.3	105	71.4		86.7	105.9	125	107.1	105.6	105.6	110	105.3	109.1	105.6
13	77.8	113.3	106.7	93.8	106.7	105.3	100	95.2	105.3	111.1		100	105.9	100	106.3	105.9	95.2	90	100	100	76.2		93.3	105.9	116.7	107.1	105.6	111.1	105	105.3	104.5	100
14	88.9	113.3	106.7	93.8	106.7	105.3	105	104.8	105.3	116.7		100	105.9	106.3	100	111.8	100	95	100	105	81		100	105.9	133.3	114.3	105.6	105.6	105	105.3	109.1	105.6

## Sheet: Figure 2C
Oxygen saturation after influenza infection by genotype
Day	WT											HPS1											HPS2
0	99.4	99.7	98.05	99.8	92.6	98.7	99.6	99	99.6	94.2		99.5	99.6	99.3	98.6	97.7	98.9	98.1	97.9	99	99		99.1	99.5	98	99.2	99.3	99.7	99.5	98.8	99.4	99.4
2	98.9	99.7	99.4	97	93.85	96.5	97.4	96.7	93.1	98.3		94.5	98.2	98.3	97.5	91.55	99	97.4	96.6	98.2	94.05		97.2	93.3	92.2	97.8	97.2	96.6	97.7	89.3	97.8	95.9
5	93.55	92.8	85.6	92.1	99.3	91.5	92.4	91.95	86.4	91.8		96.4	92.5	86.6	87.4	91.3	96.9	89.5	91.2	95.9	77.2		98.5	97.4	88	99.3	98.3	97.6	92.6	73	86.05	77.5
7	81.6	83.3	84.7	78.8	92.45	77.6	87.55	76.2	73	73.9		85.3	77.9	82.2	77.15	79.7	83	78.3	84.7	84	60.3		56.6	87.7	85	82.5	89.95	87.5	84.5	65	81.8	74.6
9	66.5	94.4	96.1	84.5	86	78.3	87.25	78.1	84.1	68		82.8	81.9	91.5	87.6	84.2	77.5	62.7	92.1	86.4	63.9		66	87.3	66	74.2	96.6	76.7	88.1	71.1	88.3	77
14	75.7	97.7	92.1	92.6	99.3	85	91.8	86.9	88.3	88.5		92.1	92.5	91.3	94.6	92.9	89	66	91.7	90.9	62.2		62.7	95.8	85.7	75.2	96.1	90.7	91	74.3	88.1	76.8

## Sheet: Figure 2E
Alveolar epithelial type II cell proliferation rates after influenza infection by genotype
Severely injured
WT	HPS1	HPS2
-3.58187	-5.15628	-20.9333
2.73491	-7.6921	-25.0333
2.1693	-6.94028	-17.6333
3.44049	2.56613
-1.49736	-7.65828
-3.26548	-7.34682
6.56667	-12.5462
2.36667

## Sheet: Figure 2F
Alveolar epithelial type II cell proliferation rates after influenza infection by genotype
Mildly injured
WT	HPS1	HPS2
0.285562	-2.74936	-6.33333
6.31407	-8.97313	-16.6333
-5.12698	-10.0107	-9.33333
7.76191	-5.885
4.76667	-8.67128
-5.43333	-10.727
0.666667	-11.3461

## Sheet: Figure 3D
Organoid colony forming efficiency by genotype
WT	HPS1	HPS2
4.44	4.44	2.5
5.7	3.98	1.7
5.16	4.46	3.2
2.72	4.08
3.56	4.04
3.8	5.46

## Sheet: Figure 3E
Organoid size over days in culture by genotype
Day	WT							HPS1							HPS2
9	5571.9	5040.5	5996.7	6416.5	6324.3	5354.5		3617.8	4689.2	4799.8	4275	4792.6	4791.2		4848.6	5548.1	4498.2	4777.5	5278.3	4945.2
12	6550.5	8485.6	8749	7085.6	7100.6	7027.1		5340.3	6057.4	7612.3	5218.8	6085.8	6795.1		5906.4	6189.8	5946.7	5805.4	5727	5947.9
14	7312.9	8957.99	9575.4	7681.6	7728.4	8085.7		6546.3	7087.3	8372.9	6283.7	6689.6	7818.8		5674.8	6321.5	6222.8	5794.2	6265.3	5365.7
16	7586.4	8917	9639.2					7297.5	8001.6	8291.6	7040.9	7252.9	7720.9		5705.7	6459.6	6069.2
19	7497.1	9409.3	9668.9					7761.1	8096.2	8519.7	7340.3	7495.8	8185		5705.7	5932	6355.9
21	7439.1	9702.9	9548.9					7925	7551.2	8294.2	7182.6	7397.4	7575		5604.5	5895.3	6680.2

## Sheet: Figure 3H
Alveolar epithelial type II cell proliferation rates by genotype and treatment
WT PBS	HPS1 PBS	HPS2 PBS		WT KGF	HPS1 KGF	HPS2 KGF
0.785855	2.24033	1.00756		23.6	14.2035	25.2
0.207039	0.613497	0.487805		28.7	12.1032	26.5
0.621118	1.79372	1.19522		27.2	17.768	11.9
1.51515	0.614754	0.484262		27.7	15.5483	17.9
1.18343				37.6	13.54	20.4
1.31332				31.2	11.8729	25.4
				33.3		22.4
						17.1
						20.1
						22.2

## Sheet: Figure 4B
Lineage traced (GFP+ proSPC-) cell percentages by genotype and age
WT 8 wks	HPS1 8 wks	HPS2 8 wks	HPS1/2 8 wks		WT 24 wks	HPS1 24 wks	HPS2 24 wks	HPS1/2 24 wks
0	0	0	8.9		0	0	0	10.1
0	0	0	5.4		0	0	0	10.7
0	0	0	8		0	0	0	11.1
0	0	0			0	0	0

## Sheet: Figure 5F
Beta-galactosidase positive cells over total cells by DAPI
WT	HPS1	HPS2	HPS1/2
0	0	0	5.07042
0	0	0	8.04124
0	0	0	4.68085

[truncated: 15 more sheets: Figure 6F, Supp 1D, Supp 2C, Supp 2D, Supp 3B, Supp 3C, Figure 5B, Supp 5D, Supp 5E, Figure 6B, Supp 7C, Supp 10A, Supp 10B, Supp 10C, Supp 10D]
